# Supplementary material for: Monitoring Biochemical Changes of Neuroblastoma Cells in Early Stages After X-Ray Exposure by Using Fourier-Transform Infrared Spectroscopy
Source: Sensors (Basel). 2024 Nov 22;24(23):7459. doi: 10.3390/s24237459 (PMC11644395; doi:10.3390/s24237459)
Supplement: Supplementary file 1 [file sensors-24-07459-s001.zip]

Archive with 1 entries (1 files):
- sensors-3255240-supplementary.pdf
